# Supplementary material for: Genetic code expansion, click chemistry, and light-activated PI3K reveal details of membrane protein trafficking downstream of receptor tyrosine kinases
Source: eLife. 2024 Aug 20;12:RP91012. doi: 10.7554/eLife.91012 (PMC11335347; doi:10.7554/eLife.91012)
Supplement: Figure 1—figure supplement 1—source data 1. [file elife-91012-fig1-figsupp1-data1.zip]

Archive with 20 entries (19 files):
- 91012Figure1S1SourceData1/
- __MACOSX/._91012Figure1S1SourceData1
- 91012Figure1S1SourceData1/Figure 1-figure supplement 1-source data 1 Frame2.tif
- __MACOSX/91012Figure1S1SourceData1/._Figure 1-figure supplement 1-source data 1 Frame2.tif
- 91012Figure1S1SourceData1/Figure 1-figure supplement 1-source data 1 Frame3.tif
- __MACOSX/91012Figure1S1SourceData1/._Figure 1-figure supplement 1-source data 1 Frame3.tif
- 91012Figure1S1SourceData1/Figure 1-figure supplement 1-source data 1 Frame1.tif
- __MACOSX/91012Figure1S1SourceData1/._Figure 1-figure supplement 1-source data 1 Frame1.tif
- 91012Figure1S1SourceData1/Figure 1-figure supplement 1-source data 1 Frame4.tif
- __MACOSX/91012Figure1S1SourceData1/._Figure 1-figure supplement 1-source data 1 Frame4.tif
- 91012Figure1S1SourceData1/Figure 1-figure supplement 1-source data 1 Frame5.tif
- __MACOSX/91012Figure1S1SourceData1/._Figure 1-figure supplement 1-source data 1 Frame5.tif
- 91012Figure1S1SourceData1/Figure 1-figure supplement 1-source data 1 Frame7.tif
- __MACOSX/91012Figure1S1SourceData1/._Figure 1-figure supplement 1-source data 1 Frame7.tif
- 91012Figure1S1SourceData1/Figure 1-figure supplement 1-source data 1 Frame6.tif
- __MACOSX/91012Figure1S1SourceData1/._Figure 1-figure supplement 1-source data 1 Frame6.tif
- 91012Figure1S1SourceData1/Figure 1-figure supplement 1-source data 1 Frame8.tif
- __MACOSX/91012Figure1S1SourceData1/._Figure 1-figure supplement 1-source data 1 Frame8.tif
- 91012Figure1S1SourceData1/Figure 1-figure supplement 1-source data 1 Frame9.tif
- __MACOSX/91012Figure1S1SourceData1/._Figure 1-figure supplement 1-source data 1 Frame9.tif
