# Supplementary material for: Genetic code expansion, click chemistry, and light-activated PI3K reveal details of membrane protein trafficking downstream of receptor tyrosine kinases
Source: eLife. 2024 Aug 20;12:RP91012. doi: 10.7554/eLife.91012 (PMC11335347; doi:10.7554/eLife.91012)
Supplement: Figure 3—source data 1. — Figure 3—source data 1_BF_TRPV1.lsm: the images contain GFP (green) and bright field (black-white). Figure 3—source data 1_GFP_Cy5_ TRPV1.lsm: the images contain GFP (green) and Cy5 (red). The last images were shown. [file elife-91012-fig3-data1.zip]

Archive with 5 entries (4 files):
- 91012Figure3SourceData1/
- 91012Figure3SourceData1/Figure 3-source data 1-BF_TRPV1.lsm
- __MACOSX/91012Figure3SourceData1/._Figure 3-source data 1-BF_TRPV1.lsm
- 91012Figure3SourceData1/Figure 3-source data 1-GFP_Cy5_TRPV1.lsm
- __MACOSX/91012Figure3SourceData1/._Figure 3-source data 1-GFP_Cy5_TRPV1.lsm
