# Supplementary material for: Genetic code expansion, click chemistry, and light-activated PI3K reveal details of membrane protein trafficking downstream of receptor tyrosine kinases
Source: eLife. 2024 Aug 20;12:RP91012. doi: 10.7554/eLife.91012 (PMC11335347; doi:10.7554/eLife.91012)
Supplement: Figure 3—figure supplement 1—source data 3. [file elife-91012-fig3-figsupp1-data3.zip]

Archive with 6 entries (6 files):
- Figure 3-figure supplement 1-source data 1 Commassie_GFP_labeled.tif
- __MACOSX/._Figure 3-figure supplement 1-source data 1 Commassie_GFP_labeled.tif
- Figure 3-figure supplement 1-source data 1 Coomassie_Original Gel.tif
- __MACOSX/._Figure 3-figure supplement 1-source data 1 Coomassie_Original Gel.tif
- Figure 3-figure supplement 1-source data 1 GFP_Original Gel.tif
- __MACOSX/._Figure 3-figure supplement 1-source data 1 GFP_Original Gel.tif
