# Supplementary material for: Genetic code expansion, click chemistry, and light-activated PI3K reveal details of membrane protein trafficking downstream of receptor tyrosine kinases
Source: eLife. 2024 Aug 20;12:RP91012. doi: 10.7554/eLife.91012 (PMC11335347; doi:10.7554/eLife.91012)
Supplement: Figure 3—figure supplement 2—source data 1. [file elife-91012-fig3-figsupp2-data1.zip]

Archive with 1 entries (1 files):
- Figure 3-figure supplement 2-source data 1.lsm
