# Supplementary material for: Genetic code expansion, click chemistry, and light-activated PI3K reveal details of membrane protein trafficking downstream of receptor tyrosine kinases
Source: eLife. 2024 Aug 20;12:RP91012. doi: 10.7554/eLife.91012 (PMC11335347; doi:10.7554/eLife.91012)
Supplement: Figure 3—figure supplement 3—source data 1. [file elife-91012-fig3-figsupp3-data1.zip]

Archive with 17 entries (16 files):
- 91012Figure3S3SourceData1/
- 91012Figure3S3SourceData1/Figure 3-figure supplement 3-source data 1 JF646_GFP_BF.lsm
- __MACOSX/91012Figure3S3SourceData1/._Figure 3-figure supplement 3-source data 1 JF646_GFP_BF.lsm
- 91012Figure3S3SourceData1/Figure 3-figure supplement 3-source data 1 Fluorescein_GFP_BF.lsm
- __MACOSX/91012Figure3S3SourceData1/._Figure 3-figure supplement 3-source data 1 Fluorescein_GFP_BF.lsm
- 91012Figure3S3SourceData1/Figure 3-figure supplement 3-source data 1 Fluorescein_Fluorescein.lsm
- __MACOSX/91012Figure3S3SourceData1/._Figure 3-figure supplement 3-source data 1 Fluorescein_Fluorescein.lsm
- 91012Figure3S3SourceData1/Figure 3-figure supplement 3-source data 1 JF646_JF646.lsm
- __MACOSX/91012Figure3S3SourceData1/._Figure 3-figure supplement 3-source data 1 JF646_JF646.lsm
- 91012Figure3S3SourceData1/Figure 3-figure supplement 3-source data 1 Cy5_Cy5.lsm
- __MACOSX/91012Figure3S3SourceData1/._Figure 3-figure supplement 3-source data 1 Cy5_Cy5.lsm
- 91012Figure3S3SourceData1/Figure 3-figure supplement 3-source data 1 TAMRA_GFP_BF.lsm
- __MACOSX/91012Figure3S3SourceData1/._Figure 3-figure supplement 3-source data 1 TAMRA_GFP_BF.lsm
- 91012Figure3S3SourceData1/Figure 3-figure supplement 3-source data 1 TAMRA_TAMRA.lsm
- __MACOSX/91012Figure3S3SourceData1/._Figure 3-figure supplement 3-source data 1 TAMRA_TAMRA.lsm
- 91012Figure3S3SourceData1/Figure 3-figure supplement 3-source data 1 C5_GFP_BF.lsm
- __MACOSX/91012Figure3S3SourceData1/._Figure 3-figure supplement 3-source data 1 C5_GFP_BF.lsm
