# Supplementary material for: Genetic code expansion, click chemistry, and light-activated PI3K reveal details of membrane protein trafficking downstream of receptor tyrosine kinases
Source: eLife. 2024 Aug 20;12:RP91012. doi: 10.7554/eLife.91012 (PMC11335347; doi:10.7554/eLife.91012)
Supplement: Figure 4—source data 1. — F0: 15th image, F1: 32nd image, GFP (green) and Cy5 (red) (Figure 4B and C). [file elife-91012-fig4-data1.zip]

Archive with 2 entries (2 files):
- 91012Figure4SourceData1
- __MACOSX/._91012Figure4SourceData1
