# Supplementary material for: Genetic code expansion, click chemistry, and light-activated PI3K reveal details of membrane protein trafficking downstream of receptor tyrosine kinases
Source: eLife. 2024 Aug 20;12:RP91012. doi: 10.7554/eLife.91012 (PMC11335347; doi:10.7554/eLife.91012)
Supplement: Figure 5—source data 3. — Figure 5—source data 1_InsR_750_1.lsm, Figure 5—source data 1_InsR_750_2.lsm, Figure 5—source data 1_InsR_650.lsm: the mages contain GFP (green) and Cy5 (red). Figure 5—source data 1_BF_PhyB.lsm: the images contain bright field and PhyB (magenta). [file elife-91012-fig5-data3.zip]

Archive with 10 entries (9 files):
- 91012Figure5SourceData3/
- __MACOSX/._91012Figure5SourceData3
- 91012Figure5SourceData3/Figure 5-source data 1_InsR_750-2.lsm
- __MACOSX/91012Figure5SourceData3/._Figure 5-source data 1_InsR_750-2.lsm
- 91012Figure5SourceData3/Figure 5-source data 1_InsR_750-1.lsm
- __MACOSX/91012Figure5SourceData3/._Figure 5-source data 1_InsR_750-1.lsm
- 91012Figure5SourceData3/Figure 5-source data 1_InsR_BF_PhyB.lsm
- __MACOSX/91012Figure5SourceData3/._Figure 5-source data 1_InsR_BF_PhyB.lsm
- 91012Figure5SourceData3/Figure 5-source data 1_InsR_650.lsm
- __MACOSX/91012Figure5SourceData3/._Figure 5-source data 1_InsR_650.lsm
