# Supplementary material for: Genetic code expansion, click chemistry, and light-activated PI3K reveal details of membrane protein trafficking downstream of receptor tyrosine kinases
Source: eLife. 2024 Aug 20;12:RP91012. doi: 10.7554/eLife.91012 (PMC11335347; doi:10.7554/eLife.91012)
Supplement: Figure 5—figure supplement 1—source data 1. — Figure 5—figure supplement 1—source data 1_TRPV1_750_1.lsm, Figure 5—figure supplement 1—source data 1_TRPV1_750_2.lsm, Figure 5—figure supplement 1—source data 1_TRPV1_750_3.lsm: the images contain GFP (green) and Cy5 (red). Figure 5—figure supplement 1—source data 1_TRPV1_BF_PhyB.lsm: the images contain bright field and PhyB (magenta). [file elife-91012-fig5-figsupp1-data1.zip]

Archive with 10 entries (9 files):
- 91012Figure5S1SourceData1/
- __MACOSX/._91012Figure5S1SourceData1
- 91012Figure5S1SourceData1/Figure 5-Figure supplement 1-source data 1_TRPV1_750_2.lsm
- __MACOSX/91012Figure5S1SourceData1/._Figure 5-Figure supplement 1-source data 1_TRPV1_750_2.lsm
- 91012Figure5S1SourceData1/Figure 5-Figure supplement 1-source data 1_TRPV1_750_3.lsm
- __MACOSX/91012Figure5S1SourceData1/._Figure 5-Figure supplement 1-source data 1_TRPV1_750_3.lsm
- 91012Figure5S1SourceData1/Figure 5-Figure supplement 1-source data 1_TRPV1_750_1.lsm
- __MACOSX/91012Figure5S1SourceData1/._Figure 5-Figure supplement 1-source data 1_TRPV1_750_1.lsm
- 91012Figure5S1SourceData1/Figure 5-Figure supplement 1-source data 1_TRPV1_BF_PhyB.lsm
- __MACOSX/91012Figure5S1SourceData1/._Figure 5-Figure supplement 1-source data 1_TRPV1_BF_PhyB.lsm
