# Supplementary material for: Genetic code expansion, click chemistry, and light-activated PI3K reveal details of membrane protein trafficking downstream of receptor tyrosine kinases
Source: eLife. 2024 Aug 20;12:RP91012. doi: 10.7554/eLife.91012 (PMC11335347; doi:10.7554/eLife.91012)
Supplement: Figure 6—source data 1. [file elife-91012-fig6-data1.zip]

Archive with 2 entries (2 files):
- Figure 6-source data 1-sTCO-Cy5-1H-MeOH.topspin.zip
- Figure 6-source data 2-sTCO-Fluoroscein-Pure-1H-MeOH.topspin.zip
